# Supplementary material for: Parental Embodied Mentalizing AssessmentTM as a function of parenting stress and emotion regulation difficulties: a comparative study between postpartum depressed and nondepressed mother-infant dyads
Source: BMC Psychiatry. 2026 Jun 16;26:474. doi: 10.1186/s12888-026-08258-9 (PMC13276950; doi:10.1186/s12888-026-08258-9)
Supplement: Supplementary file 1 — Supplementary Material 1 [file 12888_2026_8258_MOESM1_ESM.xlsx]

## Sheet: Tabelle1
Additional File 1
Adjusted multiple linear regression of PEMATM factors with predictors (forced entry) for PPD-mothers with MDD only (n = 56)
	Risk Factors					Risk Factors					Hostility					Hostility					Control					Developmental Inadequacy					Developmental Inadequacy					Sustained Presence
	Total Quality					Total Frequency					Quality*					Frequency*					Frequency *					Quality*					Frequency *					Frequency*
	b	SE b1	β	t	p	b	SE b1	β	t	p	b	SE b1	β	t	p	b	SE b1	β	t	p	b	SE b1	β	t	p	b	SE b1	β	t	p	b	SE b1	β	t	p	b	SE b1	β	t	p
Constant	53.72	19.52				17.33	6.94				0.02	1.05				-0.03	0.7				-0.21	1.82				1.04	2.27				0.61	1.47				0.86	1.62
Group status	15.52	3.72	0.48	4.17	<.001***	3.8	1.32	0.36	2.9	.005**	0.28	0.47	0.33	0.58	0.562	0.25	0.31	0.45	0.78	0.435	0.45	0.82	0.32	0.56	0.579	0.94	1.02	0.5	0.92	0.36	0.66	0.66	0.55	0.99	0.324	-1.31	0.73	-0.84	-1.79	.076
PSI child domain	0.17	0.09	0.24	1.83	0.071	0.07	0.03	0.32	2.16	.033*	<.01	<.01	0.34	2.01	.047*	<.01	<.01	0.34	2	.049*	0.01	0.01	0.21	1.25	0.214	<.01	0.01	0.08	0.52	0.606	<.01	<.01	0.12	0.73	0.468	-0.01	0.01	-0.42	-0.3	.003*
PSI parent domain	-0.15	0.11	-0.29	-1.41	0.161	-0.04	0.04	-0.23	-1.03	0.307	<-.01	<.01	-0.31	-1.23	0.221	<-.01	<.01	-0.26	-0.99	0.324	<-.01	0.01	-0.12	-0.47	0.638	-0.02	0.01	-0.55	-2.24	.028*	-0.01	0.01	-0.57	-2.29	.024*	0.01	0.01	0.26	1.24	0.219
DERS total score	0.01	0.11	0.01	0.06	0.955	-0.01	0.05	-0.04	-0.2	0.846	<.01	<.01	0.07	0.33	0.745	<.01	<.01	0.03	0.12	0.908	<.01	0.01	0.13	0.54	0.578	0.02	0.01	0.5	2.3	.025*	0.01	0.01	0.46	2.06	.042*	<.01	0.01	0.1	0.53	0.595
PSI child domain*Group status	-0.11	0.12	-0.12	-0.9	0.37	-0.06	0.04	-0.21	-1.42	0.159	<-.01	<.01	-0.1	-0.61	0.546	<-.01	<.01	-0.16	-0.04	0.35	-0.01	0.01	-0.34	-1.99	.049*	0.01	0.01	0.17	1.04	0.303	0.01	0.01	0.16	0.98	0.331	0.01	0.01	0.27	1.04	0.056
PSI parent domain*Group status	0.3	0.14	0.44	2.2	0.03	0.08	0.05	0.38	1.75	0.083	0.01	<.01	0.27	1.08	0.282	<0.01	<.01	0.21	0.81	0.42	0.01	0.01	0.37	1.46	0.147	0.01	0.01	0.41	1.71	0.091	0.01	0.01	0.46	1.89	0.062	<-.01	0.01	-0.105	-0.513	0.609
DERS global score*Group status	-0.5	0.14	-0.6	-0.35	0.725	0.01	0.05	0.03	0.18	0.856	-0.01	0.01	-0.22	-1.03	0.304	<-.01	<.01	-0.12	-0.5	0.617	-0.01	0.01	-0.16	-0.76	0.451	-0.02	0.01	-0.39	-1.9	0.06	-0.01	0.01	-0.42	-2	.049*	-0.01	0.01	-0.12	-0.69	0.485
Notes. ***p <.001; **p <.01; *p <.05.
	SE b1 standard error for unstandardized regression-coefficient.
	risk factor total quality: R2 =.442 (p = <.001), adjusted R2 = .378; risk factor total frequency: R2 =.322 (p = <.001), adjusted R2 = .244, Hostility quality: R2 =.181 (p = .217), adjusted R2 = .040; Hostility frequency: R2 =.148 (p = 435), adjusted R2 = .002; Control frequency: R2 =.165 (p = .320), adjusted R2 = .022; developmental inadequacy quality: R2 =.236 (p = .039), adjusted R2 = .104; dev…
	To account for potential confounding, the covariates (maternal age, education, income) were statistically controlled for in the regression model.
	*Log-transformed data
